# Supplementary material for: Metabolite Profiling of Low-P Tolerant and Low-P Sensitive Maize Genotypes under Phosphorus Starvation and Restoration Conditions
Source: PLoS One. 2015 Jun 19;10(6):e0129520. doi: 10.1371/journal.pone.0129520 (PMC4474700; doi:10.1371/journal.pone.0129520)
Supplement: S2 File — (XLS) [file pone.0129520.s003.xls]

## Sheet:  S1_dataset.csv
Samples	Nutrient	Glucose	Mannose	Fructose	Galactose	Galactofuranose	Mannopyranose	Ribose	Erythrotetrofuranose	Galactopyranoside	Turanose	Melibiose	Sucrose	Galactoside	Thero-2,5-Hexodiulose	Inose	Ketocose	Maltose	Fucose	Altrose	Lactose	Raffinose
	Label	1.25076e+07	469940	3672013	427676	89525	112074	486503	354391	2154009	873877	137803	39228	111091	54314.3	5.54678e+06	398731	1430872		NA	204432	48254.3
PEHM-2 leaf 500	500	1.15088e+07	814408	3.43873e+06	140984	82755.7	2.85792e+06	456995	582548	118605225	864587	236851	35560.3	117705	44055.3	5.44629e+06	391856	1397467		31161.3	184428	47344.7
PEHM-2 Root 500	500	941831	3.31151e+07	1.33249e+07	170172	130638	759244	666250	582108	262093	1.17393e+06	133290	30631	269012	171319	4.84623e+06	513932	199148		67904.7	136381	79694.7
HM-4 leaf 500	500	441548	914137	13688153	190171	121852	727532	652164	565288	243978	1205372	140128	31193.7	271846	185324	5.37932e+06	508076	182457		70201.3	150415	75029.3
HM-4 Root 500	500	8617978	2988179	2.44048e+06	28377417	358925	54147.3	306590	45059.7	514447	850001	3.17275e+06	53564.7	927383	98664.7	295505	452313	2.49141e+06		NA	198992	74358.3
PEHM-2 leaf 2	2	8586104	603794	2.24125e+06	1572851	4.92172e+06	5.29939e+06	287009		150685	612040	314506	50557	1.41346e+06	47634.3	172389	431981	5.27909e+06		31818	177802	75313.8
PEHM-2 Root 2	2	125058	382202	40118971	139688	370836	153352	357751		158757	1178213	110412	62980	555912	147008	1245820	758012	125651		54536.3	143114	95025
HM-4 leaf 2	2	941614	341650	35048446	456309	81967	142131	346378		141912	962727	25082.7	60866	455557	161133	1.51253e+06	758024	145484		55866.7	163290	95313.7
HM-4 Root 2	2	3.15301e+06	217667	3852553	75411810	51734.7	854554	366599		16418506	503535	739508	50534.7	810755	52452.3	162242	422318	361980		NA	272346	68353.3
PEHM-2 leaf 3DR	3DR	1.64357e+07	127416	27086347	1.04949e+08	51941.3	60971.7	366588	97826.7	2.28213e+08	917352	377857	50528.9	466224	54146	179257	422335	410084		119254	249130	67355.3
PEHM-2 Root 3DR	3DR	168355	47444.3	34813653	833294	455044	151762	457996		162482388	334290	163216	51911	277365	168337	1245820	648443	256235		30867.3	176269	89031
HM-4 leaf 3DR	3DR	157884	45452	22702659	1.41858e+08	434891	137701	457763		1.53285e+08	277363	162495	52934	266671	154511	1.41282e+06	648014	342894		55510.7	166319	89432
HM-4 root 3DR	3DR	4.01968e+06	237649	4.11921e+06	77745179	53409.3	865293	416132		3.29532e+06	520062	715940	45536.9	135426	54474.7	182162	412009	365546		NA	332327	54313.3
PEHM-2 leaf 6DR	6DR	1.77687e+08	1.46753e+06	3.78455e+07	130671861	154157	6.29345e+07	416545	94799.3	135394	1.7931e+06	211002	45587.7	484035	56479.7	153253	412334	210482		131085	64112.3	54353.3
PEHM-2 Root 6DR	6DR	1.5272e+07	1.48081e+07	9475923	317232	435145	133950	557432		431745	85381.7	170579	40913	91928.7	173139	486580	568668	2171867		44476.7	186567	32477.3
HM-4 leaf 6DR	6DR	13269632	2.46297e+07	1.38238e+07	4.5277e+07	132910	13569559	557675	#DIV/0!	1.99876e+08	1338097	550695	40943	451193	168825	466235	568088	1.39483e+06	#DIV/0!	52458.7	179624	31787.3
HM-4 Root 6DR	6DR	1.22528e+07	247747	3513683	8.17512e+07	60439.7	1374697	496513		2.34718e+06	545477	816294	38563	946439	55071	189678	382166	467283		NA	265913	51584.3
PEHM-2 leaf 10DR	10DR	2.359e+08	810810	9.37397e+06	8.6244e+07	187493	2.73143e+06	496566	132472	152926	849430	328029	37514.9	412481	66131	195576	382378	106979		133605	66299.7	57254.3
PEHM-2 Root 10DR	10DR	1.61713e+07	767191	1.56828e+07	89375.3	80156.3	1.12335e+06	687129		111058	54006.7	161266	29966	144589	263541	529941	508768	1.26071e+06	95537	56399	236693	13117.3
HM-4 leaf 10DR	10DR	2.47719e+07	26726907	7.49028e+06	375874	143924	156701	677611	#DIV/0!	2.19886e+08	1.50814e+06	570557	30975	507712	173069	509334	508044	448432	#DIV/0!	57713.7	228763	14809.3
