# Supplementary material for: Metabolite Profiling of Low-P Tolerant and Low-P Sensitive Maize Genotypes under Phosphorus Starvation and Restoration Conditions
Source: PLoS One. 2015 Jun 19;10(6):e0129520. doi: 10.1371/journal.pone.0129520 (PMC4474700; doi:10.1371/journal.pone.0129520)
Supplement: S4 File — Values are normalized against the control group (+P, 500μM) (P<0.05) and log 2 transformed. (XLS) [file pone.0129520.s005.xls]

## Sheet:  S3_dataset.csv
Samples	Nutrient	Alanine	Glycine	Serine	Asparagine	Aspartic acid	Proline	Valine	Glutamine	Leucine	Norvaline	Threonine	Lysine	Tyrosine	Methionine	Tryptophan	Isoeucine	g-aminobutyric acid	Phenylalinine
	Label	2.60149e+06	9.74411e+06	4.77992e+06	146147	7.63257e+06	539364	427653	5.12606e+07	88736	429986	3320761	14772.7	212574	78972.3	441733	765551	71252.3	731289
PEHM-2 leaf 500	500	2.36805e+06	9.54379e+06	4.41299e+06	126135	7.23192e+06	489119	1.19637e+06	5.0263e+07	434878	330575	1285430	33428.3	200612	78867	451727	507562	71244.7	751245
PEHM-2 Root 500	500	1.50643e+06	753012	5.70835e+06	1267986	5.01216e+06	289343	679630	4.46199e+06	107506	359343	729021	24739.7	4374552	5514469	511764	4.34111e+06	26033.3	761215
HM-4 leaf 500	500	84877	779825	5609709	1.27081e+06	5.01252e+06	139431	673504	4.40729e+06	56018.7	379338	712177	26710.7	4.04121e+06	5494387	555064	4704441	28001	771289
HM-4 Root 500	500	1867891	10410777	6879921	349666	5.39905e+06	656030	1219495	72925476	248447	96606.7	1.10976e+06	38426553	44206.3	321909	76299.3	NA	89105.3	584252
PEHM-2 leaf 2	2	1.76791e+06	98078466	6.57964e+06	328845	5.0971e+06	605825	922096	7.49276e+07	43348	173813	55732	1170821	53913	318583	76273.7	41036	87713.3	572313
PEHM-2 Root 2	2	1.5221e+07	6.57631e+07	8.62327e+06	2940238	2265223	3820475	4.6548e+06	9.46195e+06	924615	179610	3141386		2404857	561284	468348	1.60536e+06	52026	484211
HM-4 leaf 2	2	264925	6.47656e+07	8.46537e+06	2.80693e+06	2.43519e+06	3.22694e+07	4.64737e+06	9.46177e+06	867873	159703	2.90733e+06	#DIV/0!	2.20145e+06	436892	461883	1.20514e+06	51692	484104
HM-4 Root 2	2	2134799	9410810	5479625	249614	5.69904e+06	632279	289789	69925154	48116.7	114740	43485.3	1.11521e+06	56576	62333	80290	887529	81122.3	614564
PEHM-2 leaf 3DR	3DR	2034639	9.0419e+06	5479117	245265	5.69907e+06	572441	4.55532e+06	69925996	4618177	681055	64065.7	3325088	63894.3	77334.3	81288.7	942114	81645.3	614453
PEHM-2 Root 3DR	3DR	2.52352e+07	8.57631e+06	7.72321e+06	2640213	3.84875e+06	1.88969e+07	8.46811e+06	7.86155e+06	205367		423277	7796419		4.64133e+06	751454	571611	44026	542131
HM-4 leaf 3DR	3DR	31494992	8.57612e+06	7.72328e+06	2640118	3.80622e+06	2.52281e+07	709208	7861532	181967	415854	7.12825e+06		4.17459e+06	742731	575031	4.40842e+06	43017	544225
HM-4 root 3DR	3DR	2335127	9610176	5179235	165453	6.69443e+06	612324	318716	60925239	52310.3	135342	43671.7	1515138	67211.7	76335.7	85609.7	916549	76111.3	654100
PEHM-2 leaf 6DR	6DR	2536504	9510132	5173487	165254	6.69976e+06	548889	12232927	60921352	2.04767e+06	674520	444933	5.67744e+06	56974.3	708678	84281.3	1.72195e+06	76134.8	654577
PEHM-2 Root 6DR	6DR	1.69575e+07	8.07623e+06	6.7231e+06	2040244	4.34872e+06	2.67098e+06	367145	6361252	45912.3	513261	1.54076e+06		161670	911515	721535	5.44189e+06	31022	642129
HM-4 leaf 6DR	6DR	344494	8.17631e+06	6.72355e+06	2040442	4.34872e+06	9.15971e+06	358715	6361222	64606	#DIV/0!	91328.7	1.33955e+06	#DIV/0!	141600	87225.7	668418	31029	642178
HM-4 Root 6DR	6DR	2834917	9710187	4879232	135411	7.53215e+06	548976	533383	52925321	55488.3	171778	55801	1415560	63911	92385.3	93598.3	1027846	70186.3	694133
PEHM-2 leaf 10DR	10DR	3136344	9810132	4679234	135415	7.53274e+06	498910	3.94368e+06	52925324	968627	714523	464868	3.19658e+06	63941.7	2.6109e+06	86600	1621974	72188.3	744186
PEHM-2 Root 10DR	10DR	1.15646e+07	7674736	5.96487e+06	1240241	5.14875e+06	2.23579e+06	1.12741e+06	4561125	NA	1080955	2.10955e+06		2.4295e+06	2660351	1.87754e+06	5.57831e+06	28013	762131
HM-4 leaf 10DR	10DR	74387.7	7316581	5.33309e+06	1240222	5148763	9275699	378426	4561890	68587	91841.7	2.24158e+06	#DIV/0!	1761798	962511	1343954	5.37821e+06	28054	762155
