# Supplementary material for: Metabolite Profiling of Low-P Tolerant and Low-P Sensitive Maize Genotypes under Phosphorus Starvation and Restoration Conditions
Source: PLoS One. 2015 Jun 19;10(6):e0129520. doi: 10.1371/journal.pone.0129520 (PMC4474700; doi:10.1371/journal.pone.0129520)
Supplement: S5 File — Values are normalized against the control group (+P, 500μM) (P<0.05) and log 2 transformed. (XLS) [file pone.0129520.s006.xls]

## Sheet:  S4_dataset.csv
Samples	Nutrient	Glucose -PO4	Fructose-PO4	Phosphoric acid	Inositol-PO4	Glycerol-3-PO4
	Label	987831	514638	2.997e+06	258705	19658171
PEHM-2 leaf 500	500	938015	533843	2778309	231612	1.80247e+07
PEHM-2 Root 500	500	706198	877082	4954993	374915	1.38134e+07
HM-4 leaf 500	500	699453	883742	5.02521e+06	377146	1.40133e+07
HM-4 Root 500	500	561864	315530	1.21907e+06	128098	10669189
PEHM-2 leaf 2	2	511532	325488	1292842	129743	1.15012e+07
PEHM-2 Root 2	2	223166	413835	3.57067e+06	2513721	11487289
HM-4 leaf 2	2	242857	400302	3.53842e+06	2589026	1.14454e+07
HM-4 Root 2	2	532524	365522	2592166	168013	12669156
PEHM-2 leaf 3DR	3DR	6.59977e+06	365131	2598163	168058	12669365
PEHM-2 Root 3DR	3DR	282967	543814	4.17012e+06	301374	1.14762e+07
HM-4 leaf 3DR	3DR	282437	543782	4.17061e+06	311389	11894684
HM-4 root 3DR	3DR	552519	445531	2292231	218016	15623495
PEHM-2 leaf 6DR	6DR	742299	445516	2291324	218458	15661784
PEHM-2 Root 6DR	6DR	603061	753732	4.70898e+06	331132	1.2846e+07
HM-4 leaf 6DR	6DR	549476	753766	4.7702e+06	333364	128407619
HM-4 Root 6DR	6DR	682967	525332	3592871	268179	19622881
PEHM-2 leaf 10DR	10DR	819044	515672	3692849	258433	19661549
PEHM-2 Root 10DR	10DR	752835	893144	5.23019e+06	381345	1.49462e+07
HM-4 leaf 10DR	10DR	799187	873765	5.2785e+06	381338	1.49454e+07
