# Supplementary material for: Metabolite Profiling of Low-P Tolerant and Low-P Sensitive Maize Genotypes under Phosphorus Starvation and Restoration Conditions
Source: PLoS One. 2015 Jun 19;10(6):e0129520. doi: 10.1371/journal.pone.0129520 (PMC4474700; doi:10.1371/journal.pone.0129520)
Supplement: S6 File — Values are normalized against the control group (+P, 500μM) (P<0.05) and log 2 transformed. (XLS) [file pone.0129520.s007.xls]

## Sheet:  S6_dataset.csv
Samples	Nutrient	Xylitol	Ribitol	Thymol	D-Glucitol	Tocopherol	Mannitol
	Label	36106.3	5.47997e+06	35345	12203		1.87859e+06
PEHM-2 leaf 500	500	29662.3	13283069	38086.7	2.75316e+07		1.87135e+06
PEHM-2 Root 500	500	506679	8391478	61083	7.61122e+07	1467177	2.87136e+06
HM-4 leaf 500	500	670891	7.51138e+06	528024	7.54443e+07	1.25402e+06	2.87168e+06
HM-4 Root 500	500	241992	31649924	63893.3	62306.7	687405	1.07813e+06
PEHM-2 leaf 2	2	53299.7	1.17806e+07	84535	146238	233878	1.07877e+06
PEHM-2 Root 2	2	600364	647388	38405	319197	1.45697e+06	1.27131e+06
HM-4 leaf 2	2	460188	635686	33066.7	294386	1383392	1.27136e+06
HM-4 Root 2	2	57971.3	13049214	77962.7	146120	2.48047e+06	1.37814e+06
PEHM-2 leaf 3DR	3DR	161761	344106	84627	33490046	2.61576e+06	1378690
PEHM-2 Root 3DR	3DR	152391	1.22232e+07	94262.7	1.94943e+06	1.3194e+06	1.57129e+06
HM-4 leaf 3DR	3DR	135306	1.38888e+07	93254.7	1.516e+06	1.67056e+06	1.57129e+06
HM-4 root 3DR	3DR	58289.3	1.40492e+07	78961.7	162789	2613829	1678646
PEHM-2 leaf 6DR	6DR	167427	1.30522e+07	86285	738302	2846894	1678618
PEHM-2 Root 6DR	6DR	1.15928e+06	1.45609e+07	97275.3	2.18355e+06	1736714	2.37124e+06
HM-4 leaf 6DR	6DR	341614	17441431	94802.3	130722	1.53724e+06	2.37122e+06
HM-4 Root 6DR	6DR	62849	1.50836e+07	85302	162919	2.48047e+06	1978458
PEHM-2 leaf 10DR	10DR	188078	1.51791e+07	86285	1.05147e+07	3.38031e+06	1978549
PEHM-2 Root 10DR	10DR	9.6692e+06	1.623e+07	174816	1.3233e+06	1.33378e+06	2.97116e+06
HM-4 leaf 10DR	10DR	264969	1.54295e+07	97958.7	108124	1336064	2.97155e+06
HM-4 Root 10DR	10DR
