# Supplementary material for: Metabolite Profiling of Low-P Tolerant and Low-P Sensitive Maize Genotypes under Phosphorus Starvation and Restoration Conditions
Source: PLoS One. 2015 Jun 19;10(6):e0129520. doi: 10.1371/journal.pone.0129520 (PMC4474700; doi:10.1371/journal.pone.0129520)
Supplement: S7 File — Values are normalized against the control group (+P, 500μM) (P<0.05) and log 2 transformed. (XLS) [file pone.0129520.s008.xls]

## Sheet:  S7_dataset.csv
Samples	Nutrient	Urea	Cadaverine
	Label	650238	18541465
PEHM-2 leaf 500	500	650238	18541463
PEHM-2 Root 500	500	779618	28129432
HM-4 leaf 500	500	779618	28129987
HM-4 Root 500	500	466782	10541433
PEHM-2 leaf 2	2	286529	10541465
PEHM-2 Root 2	2	599690	16129139
HM-4 leaf 2	2	586365	16155981
HM-4 Root 2	2	273294	13541651
PEHM-2 leaf 3DR	3DR	506027	13541598
PEHM-2 Root 3DR	3DR	1.87007e+06	20155331
HM-4 leaf 3DR	3DR	1.43597e+06	20155332
HM-4 root 3DR	3DR	276620	17541119
PEHM-2 leaf 6DR	6DR	1738458	17541549
PEHM-2 Root 6DR	6DR	137790	23157761
HM-4 leaf 6DR	6DR	2.04948e+06	23159465
HM-4 Root 6DR	6DR	319993	19541006
PEHM-2 leaf 10DR	10DR	137790	19541031
PEHM-2 Root 10DR	10DR	2.14787e+06	29155230
HM-4 leaf 10DR	10DR	1.8828e+06	29159176
