# Supplementary material for: Metabolite Profiling of Low-P Tolerant and Low-P Sensitive Maize Genotypes under Phosphorus Starvation and Restoration Conditions
Source: PLoS One. 2015 Jun 19;10(6):e0129520. doi: 10.1371/journal.pone.0129520 (PMC4474700; doi:10.1371/journal.pone.0129520)
Supplement: S8 File — Values are normalized against the control group (+P, 500μM) (P<0.05) and log 2 transformed. (XLS) [file pone.0129520.s009.xls]

## Sheet:  S8_dataset.csv
Samples	Nutrient	Cholesterol	Stigmasterol	Diethylene glycol	Linoseaure	Spirilloxanthin	Oxiran	Oxacyclotetra-5-yn-2-one	Dihydroxycoumarin	Phenmetrazine	Aconitsaeure	Uridine	Adenosine	Citrulline	L-Ornithine	Creatnine
	Label	95098.7	5879077	13324.7	199095	706089	512074	94747	3.8239e+06		1.39915e+07	152236	2425397	2775643	348907	302167
PEHM-2 leaf 500	500	95088.7	5.57235e+06	13477.3	2.97119e+06	699383	168309	86354.7	3.62395e+06		1.13234e+07	125943	2.14471e+06	2778764	345647	308767
PEHM-2 Root 500	500	4.85062e+06	9462361	12387.3	4.84437e+06	635825	632058	96423.3	4.27947e+06		1.57484e+08	600247		2.81602e+06	563409	462135
HM-4 leaf 500	500	4.86323e+06	8.55514e+06	12355.2	4543429	689068	652032	97905	4.25236e+06	2.44151e+08		2.27793e+06	325540	2.81961e+06	568979	469895
HM-4 Root 500	500	70022.7	2.39814e+06	14343	748753	143215	35573		1.80899e+06		2946664	31850.7
PEHM-2 leaf 2	2	71375.7	2.60072e+06	13602	2.21824e+06	799908	123504	78251.3	1.83747e+06	770132	5.96291e+06	1.13618e+06	218031
PEHM-2 Root 2	2	1.08099e+06	3127312		4294631	669158	615485	75866.3	1.66298e+06				652629	325508	617842	495826
HM-4 leaf 2	2	1.15991e+06	3.69191e+06		4.09376e+06	696021	521942	77872.3	1.6629e+06	#DIV/0!			622293	345434	749824	587829
HM-4 Root 2	2	75098.7	3.09879e+06	16111.7	2220186	780071	115186	76169.3	2.4089e+06	#DIV/0!	2.40514e+06	60137	1.80307e+06	937910	1.85986e+06
PEHM-2 leaf 3DR	3DR	75088.7	3.29134e+06	16768	2.13558e+06	750373	131521	79506.3	2.40896e+06		2.82099e+06	18594.3	970514	958185	1514819	1590847
PEHM-2 Root 3DR	3DR	2.48018e+06	4627581		146356	244137			2.76291e+06		641636		4.63665e+06	332068	552497	77143
HM-4 leaf 3DR	3DR	2.58088e+06	4.52819e+06		1552362	260653			2.76448e+06		621307		1.16958e+07	311865	532159	76460
HM-4 root 3DR	3DR	123599	4.19544e+06	18092.3	2386575	796716	128504	77172.7	3.00892e+06	#DIV/0!	2.57179e+06	55447.7	2136387	955220	1.8931e+06
PEHM-2 leaf 6DR	6DR	113089	4.17749e+06	18782	2.32702e+06	757409	181590	85827.3	3.00892e+06		3254423	21596	928524	239130	2.51465e+06	1931320
PEHM-2 Root 6DR	6DR	3.68965e+06	6.52814e+06		1.6832e+06	250876			3.56417e+06		631625		1.41197e+06	378694	599134	68778.3
HM-4 leaf 6DR	6DR	3.68089e+06	6.52835e+06		233210	214076			3.56434e+06		611427		1.21171e+06	358495	622536	95064.3
HM-4 Root 6DR	6DR	143024	5.57714e+06	21762.7	2.1841e+06	810115	127515	80172.7	3.90814e+06	#DIV/0!	2708451	66639.7	1976692	977948	2090285
PEHM-2 leaf 10DR	10DR	133755	5.57742e+06		1.6832e+06	820137			3.90897e+06		631625		1.41197e+06	378694	599134	68778.3
PEHM-2 Root 10DR	10DR	4.98018e+06	9.52819e+06		2349737	248613			4.36418e+06		719252		1.39556e+06	552061	659373	88099
HM-4 leaf 10DR	10DR	4.98057e+06	9.69888e+06		229858	278698			4.36432e+06						575991	98056.3
