# Supplementary material for: Metabolite Profiling of Low-P Tolerant and Low-P Sensitive Maize Genotypes under Phosphorus Starvation and Restoration Conditions
Source: PLoS One. 2015 Jun 19;10(6):e0129520. doi: 10.1371/journal.pone.0129520 (PMC4474700; doi:10.1371/journal.pone.0129520)
Supplement: S9 File — Values are normalized against the control group (+P, 500μM) (P<0.05) and log 2 transformed. (XLS) [file pone.0129520.s010.xls]

## Sheet: S5_dataset.csv
Samples	Nutrient	Ketoglutaric acid	Malonic acid	Gulonic acid	Ribonic acid	Azelaic acid	Oxalic acid	Propanic acid	Butanoic acid	Ethanedioic acid	Butanedioic acid	Maleic acid	Pentanoic acid	Benzoic acid	Indole-3-acetic acid	D-glucuronic acid	Tricarboxylic acid	Trihydroxy butyric acid	2-hydroxy sebacic acid	Cinnamic acid	Quinolinic acid	Glurcaric acid	Succinate	Alloxanic acid	Mannoic acid	Linolenic acid	Parabanic acid		Isocitric acid
	Label	5.31616e+06	528382	556976	97417.4	70898.3	64012.3	812123	57455	204810	769272	773486	574788	786677	45680	365863	489694	75388.7	78553	2.01954e+06		392973	5725494		136871				9376455
PEHM-2 leaf 500	500	5.10471e+06	541270	510714	98453.7	59268.3	60309.3	1315528	28893	147157	175788	787840	1.57925e+06	760895	47380.3	372313	481327	73369.7	83500.3	1366810	460610	372942	5722927	6.63076e+06	136590	49035.7	184216	9376664	9276411
PEHM-2 Root 500	500	2.45416e+06	981966	603410	75666.7	63528	49473.3	4.22695e+06	26520.7		5.45726e+06	952247	4.4547e+06	4.97137e+06		4693061	659790	47511.3		2.39505e+06		440836	893175		271637		1.8209e+06		9.81008e+06
HM-4 leaf 500	500	2488984	993408	656976	77353	65550.7	41478.7	4119935	21010.7		5.22386e+06	922574	4.32137e+06	4.10447e+06		4.39271e+06	679128	46834		2.24507e+06	#DIV/0!	427683	867156		257545		1.69415e+06		9.8404e+06
HM-4 Root 500	500	3839009	322923	263635	63242	71235.3	28263.3	2855704	233800	578440	1.09808e+06	504254		801167		226050	327862	57633	22461	2.33844e+06	130108	180518	3655907	27754051	106461				640944
PEHM-2 leaf 2	2	3.48982e+06	373929	243454	63872	76953.3	28226	2.09848e+06	32085.3	146871	669061	534216	61993.7	363367		230286	334678	55745	39955	1844521	135809	155852	3.80955e+06	9.88131e+06	107982	358765			676616
PEHM-2 Root 2	2	122002	558492	343454	29001.7	93213.7	14309	6992614	670409	86717.7	8.48733e+06	177974	3.17478e+06	3238057		2421760	239214	14134.3		4345316		264421	422667		146347		149709		4.94288e+06
HM-4 leaf 2	2	112075	511921	349873	28386.3	94555	14970.7	6.32459e+06	652363	82653	8420494	161225	3341390	3.27119e+06		2353735	249264	13623.7		3755222		263558	442896		156328		169635		4.69763e+06
HM-4 Root 2	2	4039016	382953	323635	79213		36219	2.0954e+06	229649	56031.3	562503	584289	63995.3	269183		266050	377135	63698	35623	1644917	138728	245159	4.18267e+06	8.50796e+07	116345	352929	958508	230843	7.06872e+06
PEHM-2 leaf 3DR	3DR	4039031	382893	333879	79549		36234	4.24788e+06	146625	160738	2.36393e+06	584453	91827.3	1330136		266765	367542	63896	36975.3	3356330	174728	230187	4.14991e+06	1.29928e+07	116474	372814	978288	261458	7.13119e+06
PEHM-2 Root 3DR	3DR	1523149	658442	443239	49033.7		25366	2.4266e+06	725864	75511	3426364	547932	132000	313262		3421598	337422	34174.3		2.88401e+06		304418	621099		196329		1.47639e+06		7743400
HM-4 leaf 3DR	3DR	1521264	658882	443474	49082.7		25327	232193	722609	65528.3	3.21243e+06	547939	111659	293322		3421675	339868	34184.6		2.61724e+06		314149	625200		196386		1.34277e+06		7.54123e+06
HM-4 root 3DR	3DR	4539562	412873	433615	87583.3		45213	2.36199e+06	229649	149028	562503	634214	64330.7	297499		266886	417346	69814	38586	1568263	152173	315167	4.64131e+06	8.37462e+07	126488	386223	941831	257500	8241023
PEHM-2 leaf 6DR	6DR	4531329	422835	433749	88222		48214	350785	156462	171137	4471765	634178	1.97019e+06	1635420	1.21409e+07	266713	417744	70785	54950	2.19932e+06	197995	325176	4.64552e+06	11538356	126487	415122	711591	258235	7.78696e+06
PEHM-2 Root 6DR	6DR	1823117	788222	513459	65034.7		35114	4810116	44966	739388		797924	128368	289991		3521132	519817	44113.8	42967.7			364823	715060		236458		1842598		9.1433e+06
HM-4 leaf 6DR	6DR	1823212	788966	513295	65087.7		35169	7.64719e+06	481881	290800	1475044	797998	24716	269920		3821299	519787	44116.5		1.91694e+06		364897	715019	1.1763e+07	246316		773392		8.97628e+06
HM-4 Root 6DR	6DR	5431313	542814	513653	96573.3		60219	2.16573e+06	232998	94708.3	633780	774128	63995.3	352667		346843	477786	75798	39653	2.07754e+06	158844	415328	5.84132e+06	95712372	146779	391199	988386	264287	9.28561e+06
PEHM-2 leaf 10DR	10DR	5431133	552820	513786	96589.3	#DIV/0!	61217	3.40186e+06	245787	5.03843e+06	349073	774453	4.35418e+07	1752103	1.51569e+07	336745	497712	75133	58601.3	2.79371e+06	248120	385116	5.84537e+06	9909880	146345	475416	151361	315309	506277
PEHM-2 Root 10DR	10DR	2523167	1.08866e+06	623214	77025		51178	3903929	119857	317210	369021	998761	155470	343941		4721114	669714	48124.8				464348	879491		286133		2476058		9.77689e+06
HM-4 leaf 10DR	10DR	2323786	1.0845e+06	613765	76013.9		52169	2.7584e+06	224621	309776	838296	957875	493264	323476		4521547	659713	46143.9		2.28361e+06		474889	889491	5.42713e+06	266398		783286		9.57506e+06
