# Supplementary material for: Metabolite Profiling of Low-P Tolerant and Low-P Sensitive Maize Genotypes under Phosphorus Starvation and Restoration Conditions
Source: PLoS One. 2015 Jun 19;10(6):e0129520. doi: 10.1371/journal.pone.0129520 (PMC4474700; doi:10.1371/journal.pone.0129520)
Supplement: S10 File — Values are normalized against the control group (+P, 500μM) (P<0.05) and log 2 transformed. (XLS) [file pone.0129520.s011.xls]

## Sheet: S9_dataset.csv
Samples	Nutrient	Uridine	Adenosine
	Label	152236	2425397
PEHM-2 leaf 500	500	155943	2.14471e+06
PEHM-2 Root 500	500	310247	335576
HM-4 leaf 500	500	317793	319640
HM-4 Root 500	500	108151	138031
PEHM-2 leaf 2	2	103620	145631
PEHM-2 Root 2	2	200294	215506
HM-4 leaf 2	2	200276	225535
HM-4 Root 2	2	128111	1.50307e+06
PEHM-2 leaf 3DR	3DR	128191	1.57617e+06
PEHM-2 Root 3DR	3DR	240274	255585
HM-4 leaf 3DR	3DR	230295	255177
HM-4 root 3DR	3DR	138151	1.87614e+06
PEHM-2 leaf 6DR	6DR	138511	1.97624e+06
PEHM-2 Root 6DR	6DR	260214	285200
HM-4 leaf 6DR	6DR	260284	285599
HM-4 Root 6DR	6DR	158576	2676134
PEHM-2 leaf 10DR	10DR	168511	2776289
PEHM-2 Root 10DR	10DR	310234	348762
HM-4 leaf 10DR	10DR	300288	335814
